# Supplementary material for: Synthesis and Characterization of Anatase TiO2 Microspheres Self-Assembled by Ultrathin Nanosheets
Source: Materials (Basel). 2021 May 27;14(11):2870. doi: 10.3390/ma14112870 (PMC8198224; doi:10.3390/ma14112870)
Supplement: Supplementary file 1 [file materials-14-02870-s001.zip]

Archive with 1 entries (1 files):
- materials-1216921-supplementary.pdf
